# Supplementary material for: Moldable Mask: A Reusable, Hot Water Moldable, Additively Manufactured Mask to Be Used as an N95 Alternative
Source: Materials (Basel). 2021 Nov 22;14(22):7082. doi: 10.3390/ma14227082 (PMC8624460; doi:10.3390/ma14227082)
Supplement: Supplementary file 1 [file materials-14-07082-s001.zip]

Archive with 1 entries (1 files):
- materials-1425032-supplementary.pdf
